# Supplementary material for: Does an Invasive Bivalve Outperform Its Native Congener in a Heat Wave Scenario? A Laboratory Study Case with Ruditapes decussatus and R. philippinarum
Source: Biology (Basel). 2021 Dec 7;10(12):1284. doi: 10.3390/biology10121284 (PMC8698865; doi:10.3390/biology10121284)
Supplement: Supplementary file 1 [file biology-10-01284-s001.zip]

Archive with 1 entries (1 files):
- biology-1474581-supplementary.pdf
